# Supplementary material for: Insect Protein Content Analysis in Handcrafted Fitness Bars by NIR Spectroscopy. Gaussian Process Regression and Data Fusion for Performance Enhancement of Miniaturized Cost-Effective Consumer-Grade Sensors
Source: Molecules. 2021 Oct 22;26(21):6390. doi: 10.3390/molecules26216390 (PMC8587585; doi:10.3390/molecules26216390)
Supplement: Supplementary file 1 [file molecules-26-06390-s001.zip]

Archive with 1 entries (1 files):
- molecules-1352138-supplementary.pdf
